# Supplementary material for: High-resolution mapping of Rym14Hb, a wild relative resistance gene to barley yellow mosaic disease
Source: Theor Appl Genet. 2020 Dec 2;134(3):823–33. doi: 10.1007/s00122-020-03733-7 (PMC7925471; doi:10.1007/s00122-020-03733-7)
Supplement: Supplementary file 1 — Supplementary file1 (XLSX 149 kb) [file 122_2020_3733_MOESM1_ESM.xlsx]

## Sheet: Table S1
Table S1 KASP markers developed for Rym14Hb fine mapping. The indicated coordinates of the genotyped SNP is respective to Morex V2 genome (Monat et al. 2019), except for Rym14_Bar241723 which it is based on Barke assembly (Jayakodi et al. under revision). The target SNP is identified in the sequence by square brackets.
Marker name	Coordinate	Sequence
Rym14_Bar241723	chr6H:241,723 (Barke)	GTGGAACCCAAGCGGCAAGTACCGCGTGGTGAGCACCAAGTCCATGCC[T/C]GGCACCCGCTGGATCAAGCTCCTCACTGACAACGACTGCCGCCTYGAGGTGCGCTC
Rym14_2370223	chr6H:2,370,223	CACCTTTCTTGGTTGCAAACTTCAYGTGCCTGACAATAACATATGCATGCTT[G/C]GAGTCCAAATGYGGACCGCTTTCCACAGTGCAGACATCTTGTATCTGTTCAA
Rym14_3087282	chr6H:3,087,282	GGAGCTTTCCAGAGATACTGTTTAGGATYCATGAAKCTCAATGCCTTGTGTT[C/T]TTAACAGGCTGCTTATGATAAGGCCAAGAGGAAGGAAGAATCATCAAGCCGCT
Rym14_5003183	chr6H:5,003,183	GAAAGGACTGGAGGAAGATAAGGAGACGCAAGAAAATTTGTGAAGTATAGA[A/C]GGGCATTCTTAGYAGTTAGTCTTTGGGATGTCAAGAATCACCYAAAATGTT
rym4_SNP	chr3H:620,545,687	GCCTGGACCTTCTGGTTCGACAACYCGCAGGGCAAGT[C/T]CCGGGCGGTGGCCTGGGGGAGCACCATCCACCC

## Sheet: Table S2
Table S2 PACE markers developed for Rym14Hb fine mapping. The indicated coordinates of the genotyped SNP is respective to Morex V2 genome (Monat et al. 2019). The target SNP is identified in the sequence by square brackets.
Marker name	Coordinate	Sequence	Allele 1 (x-axis Primer)	Allele 2 (y-axis Primer)	Common reverse primer
Rym14_827755	827755	GTTGTAGCAGTTTCTGSCAAMCGTGKTCYTGCAGCAACTCTTTCCCTC[C/T]ACCTGGACCTGCTCCAGAACTAAACCKAGTATGAGAACACAAATGACCACAC	GAAGGTGACCAAGTTCATGCTGTTCTGGAGCAGGTCCAGGTG	GAAGGTCGGAGTCAACGGATTAGTTCTGGAGCAGGTCCAGGTA	GTTGTAGCAGTTTCTGSCAA
Rym14_1258721	1258721	AYTATGTCTTGTTGCCACGGATGATTGAACTGATGACCAATCT[C/G]AGGGAGCTAAATACAAAGGGAGTATCATGGAGGACTAYAAGYCRYGCCTGGAAAAAG	GAAGGTGACCAAGTTCATGCTACTCCCTTTGTATTTAGCTCCCTG	GAAGGTCGGAGTCAACGGATTACTCCCTTTGTATTTAGCTCCCTC	YTATGTCTTGTTGCCACGGATGATTGAA
Rym14_2066975	2066975	CAGGCSGWGCACGYCGGYGACWCRCTGCAGACGGCGCCGCACAAGCTGCTTT[C/G]GTTGCTGCAATTGCCTTGGCACARGCTTTCGCAGTCGTATGCASCAGT	GAAGGTGACCAAGTTCATGCTGCCAAGGCAATTGCAGCAACG	GAAGGTCGGAGTCAACGGATTGCCAAGGCAATTGCAGCAACC	CRCTGCAGACGGCGCCGCA
Rym14_2843424	2843424	AACTCAAGGTTCTTTTTTGTAGTGGTAGTGATGGCAGAATCAACTGTCTACTTAAACAAGTC[T/C]GATACTGGCTCGCAATGATATGGTTCATTCGTCTGGAG	GAAGGTGACCAAGTTCATGCTACCATATCATTGCGAGCCAGTATCA	GAAGGTCGGAGTCAACGGATTCATATCATTGCGAGCCAGTATCG	TTTGTAGTGGTAGTGATGGCAGAATCAA
Rym14_3347940	3347940	CACCAAAGTATTCCACCTCAAGAACAGCTCTCTGACTAGAGAACATCTCCAT[T/A]ACTTTGGCGGCAGAATCCAGAATGCGGTTACGGGAAACACGRACTTTC	GAAGGTGACCAAGTTCATGCTATTCTGGATTCTGCCGCCAAAGTA	GAAGGTCGGAGTCAACGGATTCTGGATTCTGCCGCCAAAGTT	CACCTCAAGAACAGCTCTCTGACTA
Rym14_3756341	3756341	CCGGCTGCCGTTCAAGTCTTTTTGCCGCTTCAAATGTGTCTGCAAG[A/C]CCTGGCTCGCCTTCTCATCGAATCCAAACTACCATGASAACCTGCCGAAAATCC	GAAGGTGACCAAGTTCATGCTCCGCTTCAAATGTGTCTGCAAGA	GAAGGTCGGAGTCAACGGATTCCGCTTCAAATGTGTCTGCAAGC	GGCAGGTTSTCATGGTAGTTTGGAT
Rym14_4357672	4357672	CTGGGCAAAASAGGTWCTCAGRTGTACACGCACACATTTTTATTTCTTG[A/G]AAATTGGTTGGTCCAAAGTCCATGTCCAATATACGTACCTACATACATAAT	GAAGGTGACCAAGTTCATGCTACATGGACTTTGGACCAACCAATTTT	GAAGGTCGGAGTCAACGGATTCATGGACTTTGGACCAACCAATTTC	CTCAGRTGTACACGCACACATTT

## Sheet: Table S3
Table S3 Phenotype and filtered GBS genotype of 389 F6 plants from the cross Borwina x A42. Phenotype is either resistant (R) or susceptible (S). For each SNP, the genotype is indicated as homozygous H. bulbosum (B), homozygous H. vulgare (V) or heterozygous (H) and missing (-).
#CHROM	POS	REF	ALT	Sample_5218_1	Sample_5218_2	Sample_5218_3	Sample_5218_5	Sample_5218_6	Sample_5218_9	Sample_5218_10	Sample_5218_11	Sample_5218_13	Sample_5218_14	Sample_5218_15	Sample_5218_16	Sample_5218_17	Sample_5218_19	Sample_5218_21	Sample_5218_22	Sample_5218_23	Sample_5218_24	Sample_5218_26	Sample_5218_27	Sample_5218_28	Sample_5218_30	Sample_5218_31	Sample_5218_32	Sample_5218_33	Sample_5218_35	Sample_5218_36	Sample_5218_37	Sample_5218_39	Sample_5218_40	Sample_5218_41	Sample_5218_43	Sample_5218_44	Sample_5218_46	Sample_5218_47	Sample_5218_48	Sample_5218_49	Sample_5218_50	Sample_5218_51	Sample_5218_54	Sample_5218_55	Sample_5218_56	Sample_5218_57	Sample_5218_58	Sample_5218_59	Sample_5218_61
			phenotype on F2	R	R	R	R	R	R	R	R	R	R	R	R	R	R	R	R	R	R	R	R	R	R	R	R	R	R	R	R	R	R	R	R	R	R	R	R	R	R	R	R	R	R	R	R	R	R
chr6H	1260089	T	C	H	H	-	B	-	B	H	-	B	H	-	B	V	H	B	B	-	-	-	-	H	V	-	-	H	H	-	-	B	V	H	H	H	H	H	B	B	B	B	B	H	B	-	-	H	B
chr6H	1260119	T	C	H	H	-	B	-	B	H	-	B	H	-	B	V	H	B	B	-	-	-	-	H	V	-	-	H	H	-	-	B	V	H	H	H	-	H	B	B	B	B	B	H	B	-	-	H	B
chr6H	1260131	A	G	H	H	-	B	-	B	H	-	B	H	-	B	V	H	B	B	-	-	-	-	H	V	-	-	H	H	-	-	B	V	H	H	H	H	H	B	B	B	B	B	H	B	-	-	H	B
chr6H	2380128	T	C	H	-	-	B	-	-	H	-	B	H	-	H	V	H	B	H	-	H	-	-	-	V	H	H	H	H	-	H	B	V	-	H	H	H	-	B	B	H	B	B	-	H	-	H	-	B
chr6H	2380149	T	A	H	-	-	B	-	-	H	-	B	H	-	H	V	H	B	H	-	H	-	-	-	V	H	H	H	H	-	H	B	V	-	H	H	H	-	B	B	H	B	B	-	H	-	H	-	B
chr6H	2785840	T	C	H	H	H	B	V	H	-	V	B	H	B	H	V	H	B	H	H	H	H	B	H	V	H	H	H	H	H	H	B	V	H	H	H	H	H	B	B	H	B	B	H	B	H	H	H	B
chr6H	2785855	C	G	H	H	H	B	V	H	-	V	B	H	B	H	V	H	B	H	H	H	H	B	H	V	H	H	H	H	H	H	B	V	H	H	H	H	H	B	B	H	B	B	H	B	H	H	H	B
chr6H	2785888	T	G	H	H	H	B	V	H	-	V	B	H	B	H	V	H	B	H	H	H	H	B	H	V	H	H	H	H	H	H	B	V	H	H	H	H	H	B	B	H	B	B	H	B	H	H	H	B
chr6H	2971190	T	C	H	H	H	B	V	H	H	V	B	H	B	H	V	H	B	H	H	H	H	B	H	V	H	H	H	H	H	H	B	V	H	H	H	H	H	B	B	H	B	B	H	H	H	H	H	B
chr6H	2971202	G	T	H	H	H	B	V	H	H	V	B	H	B	H	V	H	B	H	H	H	H	B	H	V	H	H	H	H	H	H	B	V	H	H	H	H	H	B	B	H	B	B	H	H	H	H	H	B
chr6H	3192249	G	T	H	H	H	B	V	H	H	V	B	H	B	-	V	H	B	H	H	H	H	B	H	V	H	H	H	H	H	H	B	V	H	H	H	H	H	B	B	H	B	B	H	H	H	H	H	B
chr6H	3192326	G	C	H	H	B	B	V	H	B	V	B	H	B	H	V	H	B	H	H	H	H	B	B	V	H	B	H	-	H	B	B	V	H	-	H	-	H	B	B	H	B	B	H	H	H	H	H	B
chr6H	3192341	G	A	H	H	B	B	V	H	B	V	B	H	B	H	V	H	B	H	H	H	H	B	B	V	H	B	H	-	H	B	B	V	H	H	H	-	H	B	B	H	B	B	H	H	H	H	H	B
chr6H	3192386	C	T	H	H	B	B	V	H	B	V	B	H	B	H	V	H	B	H	H	H	H	B	B	V	-	B	H	-	H	B	B	V	H	-	H	-	H	B	B	H	B	B	H	H	H	H	H	B
chr6H	3352260	A	T	H	H	H	B	V	H	H	V	B	H	B	H	V	H	B	H	H	H	H	B	H	V	H	H	H	H	H	H	B	V	H	H	H	-	H	B	B	H	B	B	H	H	H	H	H	B
chr6H	3352280	A	G	H	H	H	B	V	H	H	V	B	H	B	H	V	H	B	H	H	H	H	B	H	V	H	H	H	H	H	H	B	V	H	H	H	-	H	B	B	H	B	B	H	H	H	H	H	B
chr6H	3354437	G	C	H	-	H	B	V	H	H	V	B	H	B	H	V	H	B	H	H	H	H	-	H	V	H	-	H	H	H	H	B	V	H	H	H	H	-	B	B	H	B	B	H	H	-	H	B	B
chr6H	3354456	C	G	H	-	H	B	V	H	H	V	B	H	B	-	V	H	B	H	H	H	H	-	H	V	H	-	H	H	H	H	B	V	H	H	H	H	-	B	B	H	B	B	H	H	-	H	B	B
chr6H	3354476	G	A	H	-	H	B	V	H	H	V	B	H	B	H	V	H	B	H	H	H	H	-	H	V	H	-	H	H	H	H	B	V	H	H	H	H	-	B	B	H	B	B	H	H	-	H	B	B
chr6H	3494226	T	C	H	H	H	B	V	H	-	V	B	H	B	-	V	H	B	H	H	H	H	B	H	V	H	H	H	H	H	H	B	V	H	H	H	H	H	B	B	H	B	B	H	B	H	H	H	B
chr6H	3494229	T	C	H	H	H	B	V	H	-	V	B	H	B	-	V	H	B	H	H	H	H	B	H	V	H	H	H	H	H	H	B	V	H	H	H	H	H	B	B	H	B	B	H	B	H	H	H	B
chr6H	3494241	C	G	H	H	H	B	V	H	-	V	B	H	B	-	V	H	B	H	H	H	H	B	H	V	H	H	H	H	H	H	B	V	H	H	H	H	H	B	B	H	B	B	H	B	H	H	H	B
chr6H	3494244	A	G	H	H	H	B	V	H	-	V	B	H	B	-	V	H	B	H	H	H	H	B	H	V	H	H	H	H	H	H	B	V	H	H	H	H	H	B	B	H	B	B	H	B	H	H	H	B
chr6H	3494274	T	G	H	H	H	B	V	H	H	V	B	H	B	-	V	H	B	H	H	H	H	B	H	V	H	H	H	H	H	H	B	V	H	H	H	H	H	B	B	H	B	B	H	B	H	H	H	B
chr6H	3494279	T	G	H	H	H	B	V	H	-	V	B	H	B	-	V	H	B	H	H	H	H	B	H	V	H	H	H	H	H	H	B	V	H	H	H	H	H	B	B	H	B	B	H	B	H	H	H	B
chr6H	3494284	A	G	H	H	H	B	V	H	-	V	B	H	B	-	V	H	B	H	H	H	H	B	H	V	H	H	H	H	H	H	B	V	H	H	H	H	H	B	B	H	B	B	H	B	H	H	H	B
chr6H	4553134	C	A	H	H	H	B	V	H	H	V	B	H	-	B	V	H	B	H	-	H	H	B	H	V	H	-	-	H	H	H	B	V	H	H	H	H	H	B	B	-	-	B	V	H	H	H	H	B
chr6H	4553135	C	G	H	H	H	B	V	H	H	V	B	H	-	B	V	H	B	H	-	H	H	B	H	V	H	-	-	H	H	H	B	V	H	H	H	H	H	B	B	-	-	B	V	H	H	H	H	B
chr6H	5004485	T	C	H	B	H	B	V	H	H	V	B	H	B	-	V	H	B	H	-	H	H	B	H	V	H	H	H	H	H	H	B	V	H	H	H	H	H	B	B	H	B	B	H	H	H	H	H	B
chr6H	5004512	T	C	H	B	H	B	V	H	H	V	B	H	B	-	V	H	B	H	-	H	H	B	H	V	H	H	H	H	H	H	B	V	H	H	H	H	H	B	B	H	B	B	H	H	H	H	H	B
chr6H	5004680	A	C	H	-	H	B	V	H	H	V	B	H	B	H	V	H	B	H	-	H	H	B	H	V	H	H	H	H	H	H	B	V	H	H	H	-	H	B	B	H	B	B	H	H	H	H	H	B
chr6H	5004682	C	T	H	-	H	B	V	H	H	V	B	H	B	H	V	H	B	H	-	H	H	B	H	V	H	H	H	H	H	H	B	V	H	H	H	-	H	B	B	H	B	B	H	H	H	H	H	B
chr6H	5004811	A	G	H	H	H	B	V	H	H	V	B	H	B	H	V	H	B	H	H	H	H	B	H	V	H	H	H	H	H	H	B	V	H	H	H	H	H	B	B	H	B	B	H	H	H	H	H	B
chr6H	5073425	A	G	-	H	H	B	V	H	-	-	B	H	B	H	V	H	B	H	-	H	-	B	H	V	H	H	H	H	H	H	B	V	H	H	H	H	H	B	B	-	B	B	-	H	-	H	H	B
chr6H	5073465	C	A	-	H	H	B	V	-	-	-	B	H	B	H	V	H	B	H	-	H	-	B	H	V	H	H	H	H	H	H	B	V	H	H	H	H	H	B	B	-	B	B	-	H	-	H	H	B
chr6H	5073485	G	C	-	H	H	B	V	-	-	-	B	H	B	H	V	H	B	H	-	H	-	B	H	V	H	H	H	H	H	H	B	V	H	H	H	H	H	B	B	-	B	B	-	H	-	H	H	B
chr6H	5073528	G	A	H	H	H	B	V	H	H	V	B	H	B	H	V	H	B	H	H	H	H	B	H	V	H	H	H	H	H	H	B	V	H	H	H	H	H	B	B	H	B	B	H	H	H	H	H	B
chr6H	5073530	T	G	H	H	H	B	V	H	H	V	B	H	B	H	V	H	B	H	H	H	H	B	H	V	H	H	H	H	H	H	B	V	H	H	H	H	H	B	B	H	B	B	H	H	H	H	H	B
chr6H	5073585	C	A	H	H	H	B	V	H	H	V	B	H	B	H	V	H	B	H	H	H	H	B	H	V	H	H	H	H	H	H	B	V	H	H	H	H	H	B	B	H	B	B	H	H	H	H	H	B
chr6H	5955927	T	A	H	H	H	B	V	H	H	V	B	H	B	H	V	H	B	H	V	H	H	B	H	V	-	H	H	H	H	H	B	V	H	H	H	H	H	B	B	-	B	B	-	H	H	H	H	B
chr6H	6096178	G	A	-	H	H	B	V	H	H	V	B	H	B	H	V	H	B	H	H	H	H	B	-	V	H	H	H	H	H	-	B	V	-	B	H	H	H	B	B	-	B	B	H	H	H	H	H	B
chr6H	6096226	G	T	H	H	H	B	V	H	H	V	B	H	B	H	V	H	B	H	H	H	H	B	H	V	H	H	H	H	H	H	B	V	H	B	H	H	H	B	B	H	B	B	H	H	H	H	H	B
chr6H	6107144	C	G	H	-	V	B	V	H	H	-	B	H	-	-	V	H	B	H	H	H	-	-	H	V	H	H	H	H	-	H	B	V	-	B	H	H	H	B	B	-	B	B	H	-	-	H	H	B
chr6H	6107175	A	G	H	-	V	B	V	H	H	-	B	H	-	-	V	H	B	H	H	H	-	-	H	V	H	H	H	H	-	H	B	V	-	B	H	H	H	B	B	-	B	B	H	-	-	H	H	B
chr6H	6255924	G	C	H	-	B	B	V	B	H	-	B	H	B	H	V	H	B	H	B	-	H	B	H	V	-	H	H	H	H	H	B	V	B	B	H	H	H	B	B	H	B	B	H	H	H	-	B	B
chr6H	6255930	C	T	H	-	-	B	V	B	H	V	B	H	B	-	V	H	B	H	H	-	-	B	H	V	-	H	H	H	H	H	B	V	B	B	H	H	-	B	B	H	B	B	H	H	H	H	B	B
chr6H	6256455	T	C	H	V	H	B	V	H	H	V	B	H	B	H	V	-	B	H	H	H	-	B	H	V	H	H	H	H	H	H	B	V	H	B	H	H	B	B	B	H	B	B	V	H	H	H	H	B
chr6H	6917480	G	T	H	H	H	B	V	H	H	V	B	H	B	H	V	H	B	H	H	H	H	B	H	V	H	H	H	H	H	H	B	V	H	B	H	H	H	B	B	H	B	B	H	H	H	H	H	B
chr6H	6996155	T	C	-	-	H	B	V	H	H	V	B	H	B	-	V	H	B	H	H	H	H	B	-	V	H	H	-	H	H	-	B	V	H	B	-	H	H	B	B	H	B	B	H	H	H	-	H	B
chr6H	7101525	C	T	H	H	-	B	V	H	H	V	B	-	B	H	V	H	B	H	H	H	H	B	H	V	H	-	H	H	H	H	B	V	H	B	-	V	H	B	B	H	B	B	H	H	H	H	H	B
chr6H	7449084	T	G	B	H	H	B	V	H	-	V	B	-	B	H	V	H	B	H	H	-	H	B	H	V	H	-	H	-	-	-	B	V	-	B	-	H	H	B	B	-	B	B	H	H	H	-	H	B
chr6H	7449106	T	C	B	H	H	B	V	H	-	V	B	-	B	H	V	H	B	H	H	-	H	B	H	V	H	-	H	-	-	-	B	V	-	B	-	H	H	B	B	-	B	B	H	H	H	-	H	B
chr6H	7449123	G	C	B	H	H	B	V	H	-	V	B	-	B	H	V	H	B	H	H	-	H	B	H	V	H	-	H	-	-	-	B	V	-	B	-	H	H	B	B	-	B	B	H	H	H	-	H	B
chr6H	7449132	A	C	B	H	H	B	V	H	-	V	B	-	B	H	V	H	B	H	H	-	H	B	H	V	-	-	H	-	-	-	B	V	-	B	-	H	H	B	B	-	B	B	H	H	H	-	H	B
chr6H	7449141	C	G	B	H	H	B	V	H	-	V	B	-	B	H	V	H	B	H	H	-	H	B	H	V	-	-	H	-	-	-	B	V	-	B	-	H	H	B	B	-	B	B	H	H	H	-	H	B
chr6H	7449146	C	G	B	H	H	B	V	H	-	V	B	-	B	H	V	H	B	H	H	-	H	B	H	V	-	-	H	-	-	-	B	V	-	B	-	H	H	B	B	-	B	B	H	H	H	-	H	B
chr6H	7449153	G	T	B	H	H	B	V	H	-	V	B	-	B	H	V	H	B	H	H	-	H	B	H	V	-	-	H	-	-	-	B	V	-	B	-	H	H	B	B	-	B	B	H	H	H	B	H	B
chr6H	7449160	A	G	B	H	H	B	V	H	-	V	B	-	B	H	V	H	B	H	H	-	H	B	H	V	-	-	H	-	-	-	B	V	H	B	-	H	H	B	B	-	B	B	H	H	H	-	-	B
chr6H	7449165	T	C	B	H	H	B	V	H	-	V	B	H	B	H	V	H	B	H	H	-	H	B	H	V	-	-	H	-	-	-	B	V	-	B	-	H	H	B	B	-	B	B	H	H	H	-	H	B
chr6H	7841904	T	C	-	-	-	B	-	H	-	-	-	H	-	V	V	H	B	H	-	H	-	-	-	V	H	H	H	H	H	H	B	V	B	-	-	H	-	B	B	-	B	B	-	-	-	H	B	B
chr6H	7915202	C	T	H	-	-	B	V	H	H	-	-	H	-	H	V	H	B	H	-	H	-	-	H	V	-	H	V	H	H	H	B	V	-	B	V	H	H	B	B	H	B	B	H	H	-	V	H	B
chr6H	7915216	C	T	H	-	-	B	V	H	H	-	-	H	-	H	V	H	B	H	-	H	-	-	H	V	-	H	-	H	H	H	B	V	-	B	V	H	H	B	B	H	B	B	H	H	-	-	H	B
chr6H	7915246	T	C	H	-	-	B	V	H	H	-	-	H	-	H	V	H	B	H	B	H	-	-	H	V	-	H	-	H	H	H	B	V	-	B	V	H	H	B	B	H	B	B	H	H	-	-	H	B
chr6H	7915272	A	G	H	-	-	B	V	H	H	-	-	H	-	H	V	H	B	H	B	H	-	-	H	V	-	H	-	H	H	H	B	V	-	B	V	H	H	B	B	H	B	B	H	H	-	-	H	B
chr6H	7946554	T	C	H	-	H	-	-	H	H	-	-	V	-	H	V	H	B	-	H	H	H	-	H	V	H	H	-	H	H	H	B	V	H	B	-	H	-	-	B	H	-	B	-	H	H	H	H	-
chr6H	7946559	T	G	H	-	H	-	-	H	H	-	-	V	-	H	V	H	B	-	H	H	H	-	H	V	H	H	-	H	H	H	B	V	H	B	-	H	-	-	B	H	-	B	-	H	H	H	H	-
chr6H	7947396	G	A	H	-	-	-	-	-	H	-	-	H	-	-	V	H	B	H	-	H	-	-	B	V	H	-	H	H	H	H	B	V	-	B	-	-	B	B	B	H	B	B	-	V	-	H	-	-
chr6H	7947412	T	A	H	-	-	-	-	-	H	-	-	-	-	-	V	H	B	H	-	H	-	-	B	V	H	-	H	H	H	H	B	V	-	-	-	-	B	B	B	H	B	B	-	V	-	H	-	-
chr6H	7947518	C	G	H	H	H	B	V	H	H	V	B	H	B	H	V	H	B	H	H	H	H	B	H	V	H	H	H	H	H	H	B	V	H	B	H	H	H	B	B	H	B	B	H	H	H	H	H	B
chr6H	7947561	A	C	H	H	H	B	V	H	H	V	B	H	B	H	V	H	B	H	H	H	H	B	H	V	H	H	H	H	H	H	B	V	H	B	H	H	H	B	B	H	B	B	H	H	H	H	H	B
chr6H	7947564	C	A	H	H	H	B	V	H	H	V	B	H	B	H	V	H	B	H	H	H	H	B	H	V	H	H	H	H	H	H	B	V	H	B	H	H	H	B	B	H	B	B	H	H	H	H	H	B
chr6H	8034602	G	C	H	H	-	B	V	-	H	V	B	H	B	H	V	H	B	H	H	H	H	B	H	V	H	H	H	H	H	H	B	V	H	B	H	H	H	B	B	H	B	B	H	H	H	H	H	B
chr6H	8100038	G	A	H	H	H	B	V	H	H	V	B	H	B	H	V	H	B	H	H	H	H	B	H	V	H	H	H	H	H	H	B	V	H	B	H	H	H	B	B	H	B	B	H	H	H	H	H	B
chr6H	10211893	C	G	H	-	-	B	-	H	H	-	B	-	B	-	V	H	B	B	-	H	-	-	H	-	B	H	H	H	-	-	B	V	H	B	H	H	H	B	B	H	B	B	-	V	H	H	H	B
chr6H	10211948	T	C	H	-	-	B	V	H	H	-	B	V	B	-	V	H	B	B	-	H	-	-	H	V	B	H	H	H	H	H	B	V	H	B	H	H	H	B	B	H	B	B	-	V	-	H	H	B
chr6H	10211971	A	G	H	-	-	B	V	H	H	-	B	V	B	-	V	H	B	B	-	H	-	-	H	V	B	H	H	H	H	H	B	V	H	B	H	H	H	B	B	H	B	B	-	H	-	H	H	B
[truncated: 343 more columns]

## Sheet: Table S4
Table S4 Phenotype on F2, phenotype on progenies and filtered GBS genotype of 26 lines from the cross Borwina x A42. Phenotype is either resistant (R) or susceptible (S). The number of infected plants out of the total number phenotyped for each progeny is specified. For each SNP, the genotype is indicated as homozygous H. bulbosum (B), homozygous H. vulgare (V) or heterozygous (H) and missing (-).
CHROM	POS	REF	ALT	Sample_5204_58	Sample_5204_79	Sample_5214_89	Sample_5218_43	Sample_5220_18	Sample_5220_4	Sample_5220_5	Sample_5220_81	Sample_5214_30	Sample_5204_102	Sample_5204_56	Sample_5204_67	Sample_5204_78	Sample_5204_98	Sample_5214_10	Sample_5214_100	Sample_5214_132	Sample_5214_133	Sample_5214_146	Sample_5214_147	Sample_5214_23	Sample_5214_33	Sample_5214_90	Sample_5214_91	Sample_5218_6	Sample_5219_29
			phenotype on F2	S	R	R	R	R	R	R	R	R	R	R	R	R	R	R	R	R	R	R	R	R	R	R	R	R	R
			proportion of susceptible plants on progenies	5 / 14	2 / 19	0 / 19	2/14	3/18	2/19	2/19	3/15	1 / 20	7 / 14	10 / 19	12 / 19	11 / 19	16/20	13/16	16/17	18/19	15/19	16/20	10/17	17/20	11/14	16/20	9/12	12/18	15/20
			deduced phenotype on F3	S	seg	R	seg	seg	seg	seg	seg	seg	S	S	S	S	S	S	S	S	S	S	S	S	S	S	S	S	S
chr6H	1260089	T	C	V	-	B	H	H	-	H	H	H	V	V	V	-	V	V	V	V	V	V	V	-	V	V	V	-	V
chr6H	1260119	T	C	V	-	B	H	H	-	H	H	H	V	V	V	-	V	V	V	V	V	V	V	-	V	V	V	-	V
chr6H	1260131	A	G	V	-	B	H	H	-	H	H	H	V	V	V	-	V	V	V	V	V	V	V	-	V	V	V	-	V
chr6H	2380128	T	C	V	H	B	H	H	H	H	H	-	V	V	V	V	V	V	V	V	V	V	V	V	V	V	V	-	V
chr6H	2380149	T	A	V	H	B	H	H	H	H	H	H	V	V	V	V	V	V	V	V	V	V	V	V	V	V	V	-	V
chr6H	2785840	T	C	H	H	B	H	H	-	H	H	H	V	V	V	V	V	V	V	V	V	V	V	V	V	V	V	V	V
chr6H	2785855	C	G	H	H	B	H	H	-	H	H	H	V	V	V	V	V	V	V	V	V	V	V	V	V	V	V	V	V
chr6H	2785888	T	G	H	H	B	H	H	-	H	H	H	V	V	V	V	V	V	V	V	V	V	V	V	V	V	V	V	V
chr6H	2971190	T	C	V	H	B	H	-	H	H	H	H	V	V	V	V	V	V	V	V	V	V	V	V	V	V	V	V	V
chr6H	2971202	G	T	V	H	B	H	-	H	H	H	H	V	V	V	V	V	V	V	V	V	V	V	V	V	V	V	V	V
chr6H	3192249	G	T	V	H	B	H	-	H	H	-	H	V	V	V	-	V	V	V	V	V	V	V	V	V	V	V	V	V
chr6H	3192326	G	C	V	-	B	-	H	H	-	H	-	V	V	V	V	V	V	V	V	V	V	V	V	V	V	V	V	V
chr6H	3192341	G	A	V	-	B	H	H	H	-	H	-	V	V	V	V	V	V	V	V	V	V	V	V	V	V	V	V	V
chr6H	3192386	C	T	-	-	B	-	H	H	-	H	-	V	V	V	V	V	V	V	V	V	V	V	V	V	V	V	V	V
chr6H	3352260	A	T	V	H	B	H	H	H	H	H	-	V	V	V	V	V	V	V	V	V	V	V	V	V	V	V	V	V
chr6H	3352280	A	G	V	H	B	H	H	H	H	H	-	V	V	V	V	V	V	V	V	V	V	V	V	V	V	V	V	V
chr6H	3354437	G	C	-	-	B	H	H	-	H	H	B	V	V	V	-	V	V	V	V	V	V	V	V	V	V	V	V	V
chr6H	3354456	C	G	-	-	B	H	H	-	H	H	B	V	V	V	-	V	V	V	V	V	V	V	V	V	V	V	V	V
chr6H	3354476	G	A	-	-	B	H	H	-	H	-	B	V	V	V	V	V	V	V	V	V	V	V	V	V	V	V	V	V
chr6H	3494226	T	C	H	H	B	H	H	H	H	H	H	V	V	V	V	V	V	V	V	V	V	V	V	V	V	V	V	V
chr6H	3494229	T	C	H	H	B	H	H	H	H	H	H	V	V	V	V	V	V	V	V	V	V	V	V	V	V	V	V	V
chr6H	3494241	C	G	H	H	B	H	H	H	H	H	H	V	V	V	V	V	V	V	V	V	V	V	V	V	V	V	V	V
chr6H	3494244	A	G	H	H	B	H	H	H	H	H	H	V	V	V	V	V	V	V	V	V	V	V	V	V	V	V	V	V
chr6H	3494274	T	G	H	H	B	H	H	-	H	H	H	V	V	V	V	V	V	V	V	V	V	V	V	V	V	V	V	V
chr6H	3494279	T	G	H	H	B	H	H	H	H	H	H	V	V	V	V	V	V	V	V	V	V	V	V	V	V	V	V	V
chr6H	3494284	A	G	H	H	B	H	H	H	H	H	H	V	V	V	V	V	V	V	V	V	V	V	V	V	V	V	V	V
chr6H	4553134	C	A	H	B	H	H	H	H	-	H	-	V	V	V	-	-	V	V	V	V	-	V	V	V	V	V	V	V
chr6H	4553135	C	G	H	B	H	H	H	H	-	H	-	V	V	V	-	-	V	V	V	V	-	V	V	V	V	V	V	V
chr6H	5004485	T	C	-	B	H	H	H	H	H	H	-	V	V	V	-	V	V	V	V	V	V	V	V	V	V	V	V	V
chr6H	5004512	T	C	-	B	H	H	H	H	H	H	H	V	V	V	-	V	V	V	V	V	V	V	V	V	V	V	V	V
chr6H	5004680	A	C	H	B	H	H	H	-	H	H	H	V	V	V	V	V	V	V	V	V	V	V	V	V	V	V	V	V
chr6H	5004682	C	T	H	B	H	H	H	-	H	H	H	V	V	V	V	V	V	V	V	V	V	V	V	V	V	V	V	V
chr6H	5004811	A	G	-	B	H	H	H	H	H	H	H	V	V	V	V	V	V	V	V	V	V	V	V	V	V	V	V	V
chr6H	5073425	A	G	-	B	H	H	-	H	H	H	-	V	V	V	V	V	V	V	V	V	V	V	V	V	V	V	V	V
chr6H	5073465	C	A	-	B	H	H	-	H	H	H	-	V	V	V	V	V	V	V	V	V	V	V	V	V	V	V	V	V
chr6H	5073485	G	C	-	B	H	H	-	H	H	H	-	V	V	V	V	V	V	V	V	V	V	V	V	V	V	V	V	V
chr6H	5073528	G	A	H	B	H	H	H	-	H	H	H	V	V	V	V	V	V	V	V	V	V	V	V	V	V	V	V	V
chr6H	5073530	T	G	H	B	H	H	H	-	H	H	H	V	V	V	V	V	V	V	V	V	V	V	V	V	V	V	V	V
chr6H	5073585	C	A	H	B	H	H	H	-	H	H	H	V	V	V	V	V	V	V	V	V	V	V	V	V	V	V	V	V
chr6H	5955927	T	A	H	B	H	H	-	H	H	H	H	V	V	V	V	V	V	V	V	V	V	V	V	V	V	V	V	V
chr6H	6096178	G	A	H	B	H	B	H	H	H	H	H	V	V	V	V	V	V	V	V	V	V	V	V	V	V	V	V	V
chr6H	6096226	G	T	H	B	H	B	H	H	H	H	-	V	V	V	V	V	V	V	V	V	V	V	V	V	V	V	V	V
chr6H	6107144	C	G	H	B	H	B	H	H	H	H	H	V	V	V	V	V	V	V	V	V	V	V	V	V	V	V	V	V
chr6H	6107175	A	G	H	B	-	B	-	H	H	H	H	V	V	V	V	V	V	V	V	V	V	V	V	V	V	V	V	V
chr6H	6255924	G	C	B	B	H	B	H	H	H	H	H	V	V	V	-	V	V	V	V	V	V	V	V	V	V	V	V	V
chr6H	6255930	C	T	B	B	H	B	H	H	H	H	H	V	V	V	-	V	V	V	V	V	V	V	V	V	V	V	V	V
chr6H	6256455	T	C	H	B	H	B	H	H	H	H	-	V	V	V	V	V	V	V	V	V	V	V	V	V	V	V	V	V
chr6H	6917480	G	T	V	B	H	B	H	H	H	H	H	V	V	V	V	V	V	V	V	V	V	V	V	V	V	V	V	V
chr6H	6996155	T	C	H	B	H	B	H	H	H	-	H	V	V	V	V	V	V	V	V	V	V	V	V	V	V	V	V	V
chr6H	7101525	C	T	H	-	H	B	H	H	H	H	-	V	V	V	V	V	V	V	V	V	V	V	V	V	V	V	V	V
chr6H	7449084	T	G	H	B	-	B	H	H	H	-	H	V	V	V	V	V	V	V	V	V	V	V	V	V	V	V	V	V
chr6H	7449106	T	C	H	B	-	B	H	H	H	-	H	V	V	V	V	V	V	V	V	V	V	V	V	V	V	V	V	V
chr6H	7449123	G	C	H	B	-	B	H	H	H	-	H	V	V	V	V	V	V	V	V	V	V	V	V	V	V	V	V	V
chr6H	7449132	A	C	H	B	-	B	H	H	H	-	H	V	V	V	V	V	V	V	V	V	V	V	V	V	V	V	V	V
chr6H	7449141	C	G	H	B	-	B	H	H	H	-	H	V	V	V	V	V	V	V	V	V	V	V	V	V	V	V	V	V
chr6H	7449146	C	G	H	B	-	B	H	H	H	-	H	V	V	V	V	V	V	V	V	V	V	V	V	V	V	V	V	V
chr6H	7449153	G	T	H	B	-	B	H	H	H	-	H	V	V	V	V	V	V	V	V	V	V	V	V	V	V	V	V	V
chr6H	7449160	A	G	H	B	-	B	H	H	H	H	H	V	V	V	V	V	V	V	V	V	V	V	V	V	V	V	V	V
chr6H	7449165	T	C	H	B	-	B	H	H	H	-	H	V	V	V	V	V	V	V	V	V	V	V	V	V	V	V	V	V
chr6H	7841904	T	C	-	B	H	-	-	H	-	-	H	V	V	V	-	V	-	V	V	V	V	V	V	-	V	V	-	V
chr6H	7915202	C	T	H	B	H	B	H	H	H	H	B	V	V	V	V	V	V	V	V	V	V	V	V	V	V	V	V	V
chr6H	7915216	C	T	H	B	H	B	H	H	H	H	B	V	V	V	V	V	V	V	V	V	V	V	V	V	V	V	V	V
chr6H	7915246	T	C	H	B	H	B	H	H	H	H	B	V	V	V	V	V	V	V	V	V	V	V	V	V	V	V	V	V
chr6H	7915272	A	G	H	B	H	B	H	H	H	H	B	V	V	V	V	V	V	V	V	V	V	V	V	V	V	V	V	V
chr6H	7946554	T	C	-	B	H	B	H	-	-	H	H	V	V	V	-	V	V	V	V	V	V	V	V	V	V	V	-	V
chr6H	7946559	T	G	-	B	H	B	H	-	-	H	H	V	V	V	-	V	V	V	V	V	V	V	V	V	V	V	-	V
chr6H	7947396	G	A	-	B	H	B	H	H	-	H	-	V	V	V	-	V	V	V	V	V	V	-	V	-	V	V	-	V
chr6H	7947412	T	A	-	B	H	-	H	H	-	H	-	V	V	V	-	V	V	V	V	V	V	-	V	-	V	V	-	V
chr6H	7947518	C	G	-	B	-	B	H	H	H	H	H	V	V	V	V	V	V	V	V	V	V	V	V	V	V	V	V	V
chr6H	7947561	A	C	-	B	-	B	H	H	H	H	H	V	V	V	V	V	V	V	V	V	V	V	V	V	V	V	V	V
chr6H	7947564	C	A	-	B	-	B	H	H	H	H	H	V	V	V	V	V	V	V	V	V	V	V	V	V	V	V	V	V
chr6H	8034602	G	C	H	B	H	B	H	H	H	B	B	V	V	V	V	V	V	V	V	V	V	V	V	V	V	V	V	V
chr6H	8100038	G	A	H	B	H	B	H	H	H	H	H	V	V	V	V	V	V	V	V	V	V	V	V	V	V	V	V	V
chr6H	10211893	C	G	-	B	H	B	H	B	H	-	H	V	V	V	-	-	V	V	V	V	V	V	V	-	V	V	-	V
chr6H	10211948	T	C	H	B	H	B	H	H	H	H	H	V	V	V	-	V	V	V	V	V	V	V	V	V	V	V	V	V
chr6H	10211971	A	G	H	B	H	B	H	H	H	H	H	V	V	V	-	V	V	V	V	V	V	V	V	V	V	V	V	V

## Sheet: Table S5
Table S5 Genotyping of the 28 F2 recombinants with PACE and KASP markers. For each Rym14Hb marker, the genotype is indicated as homozygous H. bulbosum (B), homozygous H. vulgare (V) or heterozygous (H). Genotype at rym4 locus is classified as homozygous rym4 (rym4_R), homozygous for the susceptible allele (rym4_S) and heterozygous (rym4_H). Additionally, the number of infected and non-infected pl…
Sample Name	Rym14_Bar241723	Rym14_827755	Rym14_1258721	Rym14_2066975	Rym14_2370223	Rym14_2843424	Rym14_3087282	Rym14_3347940	Rym14_3756341	Rym14_4357672	Rym14_5003183	rym4	Resistant plants	Susceptible plants
Rym14_48/9_261	B	B	B	H	H	H	H	H	H	H	H	rym4_H	30	0
Rym14_49/9_372	V	V	V	V	V	V	H	H	H	H	H	rym4_S	2	18
Rym14_49/5_310	V	V	V	V	V	V	H	H	H	H	H	rym4_R	-	-
Rym14_49/7_69	H	H	H	H	H	H	V	V	V	V	V	rym4_S	14	4
Rym14_48/8_187	H	H	H	H	H	H	V	V	V	V	V	rym4_H	20	10
Rym14_49/2_183	H	H	H	H	H	H	V	V	V	V	V	rym4_R	-	-
Rym14_48/2_188	H	H	H	H	H	H	B	B	B	B	B	rym4_S	15	5
Rym14_48/6_178	H	H	H	H	H	H	B	B	B	B	B	rym4_S	16	4
Rym14_49/6_174	H	H	H	H	H	H	B	B	B	B	B	rym4_S	16	4
Rym14_49/8_179	H	H	H	H	H	H	B	B	B	B	B	rym4_H	25	5
Rym14_49/1_73	V	V	V	V	V	V	V	V	H	H	H	rym4_S	0	18
Rym14_48/9_141	V	V	V	V	V	V	V	V	H	H	H	rym4_R	-	-
Rym14_48/1_126	B	B	B	B	B	B	B	B	H	H	H	rym4_R	-	-
Rym14_49/3_301	H	H	H	H	H	H	H	H	V	V	V	rym4_S	17	3
Rym14_48/1_328	H	H	H	H	H	H	H	H	V	V	V	rym4_S	17	2
Rym14_49/8_175	H	H	H	H	H	H	H	H	V	V	V	rym4_R	-	-
Rym14_49/7_149	H	H	H	H	H	H	H	H	B	B	B	rym4_H	29	1
Rym14_49/10_125	H	H	H	H	H	H	H	H	B	B	B	rym4_H	26	2
Rym14_49/2_527	H	H	H	H	H	H	H	H	H	B	B	rym4_S	14	1
Rym14_49/5_139	H	H	H	H	H	H	H	H	H	B	B	rym4_R	-	-
Rym14_48/8_389	B	B	B	B	B	B	B	B	B	B	H	rym4_H	30	0
Rym14_49/3_58	B	B	B	B	B	B	B	B	B	B	H	rym4_H	31	0
Rym14_49/8_281	B	B	B	B	B	B	B	B	B	B	H	rym4_R	-	-
Rym14_48/2_144	B	B	B	B	B	B	B	B	B	B	H	rym4_R	-	-
Rym14_49/5_28	H	H	H	H	H	H	H	H	H	H	V	rym4_R	-	-
Rym14_48/3_381	H	H	H	H	H	H	H	H	H	H	V	rym4_H	30	2
Rym14_48/9_360	H	H	H	H	H	H	H	H	H	H	V	rym4_R	-	-
Rym14_48/4_354	H	H	H	H	H	H	H	H	H	H	B	rym4_H	26	4

## Sheet: Table S6
Table S6 Phenotype and genotyped of the F3 progenies recombining at the Rym14Hb locus. The phenotype is given as the DAS-ELISA extinction at 405 nm. Plants with absorbance > 0.1 were scored qualitatively as being susceptible. For each Rym14Hb marker, the genotype is indicated as homozygous H. bulbosum (B), homozygous H. vulgare (V) or heterozygous (H). Genotype at rym4 locus is classified as homo…
	Rym14_Bar241723	Rym14_2370223	Rym14_5003183	rym4	absorbance ELISA
Rym14_48/2_188_1	H	H	B	rym4_S	0.0325
Rym14_48/2_188_2	V	V	B	rym4_S	1.4185
Rym14_48/2_188_3	H	H	B	rym4_S	0.0265
Rym14_48/2_188_4	B	B	B	rym4_S	0.0385
Rym14_48/2_188_5	V	V	B	rym4_S	1.4365
Rym14_48/2_188_6	H	H	B	rym4_S	0.0295
Rym14_48/2_188_7	V	V	B	rym4_S	1.0745
Rym14_48/2_188_8	B	B	B	rym4_S	0.0325
Rym14_48/2_188_9	B	B	B	rym4_S	0.0385
Rym14_48/2_188_10	H	H	B	rym4_S	0.0425
Rym14_48/2_188_11	H	H	B	rym4_S	0.0385
Rym14_48/2_188_12	H	H	B	rym4_S	0.0295
Rym14_48/2_188_13	H	H	B	rym4_S	0.0335
Rym14_48/2_188_14	B	B	B	rym4_S	0.0285
Rym14_48/2_188_15	V	V	B	rym4_S	1.1455
Rym14_48/2_188_16	H	H	B	rym4_S	0.0395
Rym14_48/2_188_17	V	V	B	rym4_S	1.0525
Rym14_48/2_188_18	H	H	B	rym4_S	0.0305
Rym14_48/2_188_19	H	H	B	rym4_S	0.0305
Rym14_48/2_188_20	H	H	B	rym4_S	0.0335
Rym14_48/3_381_1	B	B	-	rym4_S	0.0355
Rym14_48/3_381_2	B	B	V	rym4_R	0.0305
Rym14_48/3_381_3	B	B	V	rym4_H	0.0385
Rym14_48/3_381_4	H	H	V	rym4_H	0.0285
Rym14_48/3_381_5	H	H	V	rym4_R	0.0285
Rym14_48/3_381_6	B	B	V	rym4_H	0.0335
Rym14_48/3_381_7	B	B	V	rym4_H	0.0325
Rym14_48/3_381_8	B	B	V	rym4_H	0.0285
Rym14_48/3_381_9	B	B	V	rym4_H	0.0325
Rym14_48/3_381_10	-	B	V	rym4_R	0.0285
Rym14_48/3_381_11	V	V	V	rym4_R	0.0285
Rym14_48/3_381_12	H	-	-	rym4_S	0.0245
Rym14_48/3_381_13	H	H	V	rym4_H	0.0355
Rym14_48/3_381_14	V	V	V	rym4_R	0.0295
Rym14_48/3_381_15	B	B	V	rym4_H	0.0285
Rym14_48/3_381_16	H	H	V	rym4_H	0.0235
Rym14_48/3_381_17	B	B	V	rym4_R	0.0245
Rym14_48/3_381_18	-	H	V	rym4_R	0.0315
Rym14_48/3_381_19	H	H	V	rym4_S	0.0265
Rym14_48/3_381_20	H	H	V	rym4_H	0.0205
Rym14_48/3_381_21	H	H	V	rym4_R	0.0305
Rym14_48/3_381_22	B	B	V	rym4_H	0.0225
Rym14_48/3_381_23	B	B	V	rym4_H	0.0255
Rym14_48/3_381_24	H	H	V	rym4_H	0.0295
Rym14_48/3_381_25	V	V	V	rym4_S	1.2535
Rym14_48/3_381_26	B	B	V	rym4_S	0.031
Rym14_48/3_381_27	V	V	V	rym4_R	0.035
Rym14_48/3_381_28	V	V	V	rym4_H	2.015
Rym14_48/3_381_29	H	H	V	rym4_H	0.023
Rym14_48/3_381_30	H	H	V	rym4_R	0.019
Rym14_48/4_354_1	V	V	B	rym4_S	1.6515
Rym14_48/4_354_2	B	B	B	rym4_H	0.0265
Rym14_48/4_354_3	H	H	B	rym4_R	0.0265
Rym14_48/4_354_4	H	H	B	rym4_H	0.0215
Rym14_48/4_354_5	H	H	B	rym4_H	0.0225
Rym14_48/4_354_6	V	V	B	rym4_H	1.3755
Rym14_48/4_354_7	B	B	B	rym4_R	0.0255
Rym14_48/4_354_8	B	B	B	rym4_H	0.0205
Rym14_48/4_354_9	H	H	B	rym4_H	0.0225
Rym14_48/4_354_10	H	H	B	rym4_R	0.0175
Rym14_48/4_354_11	B	B	B	rym4_H	0.0185
Rym14_48/4_354_12	V	H	B	rym4_R	0.0215
Rym14_48/4_354_13	H	H	B	rym4_H	0.0275
Rym14_48/4_354_14	V	V	B	rym4_R	0.0315
Rym14_48/4_354_15	B	B	B	rym4_S	0.0255
Rym14_48/4_354_16	H	H	B	rym4_R	0.0185
Rym14_48/4_354_17	H	H	B	rym4_H	0.0195
Rym14_48/4_354_18	H	H	B	rym4_H	0.0245
Rym14_48/4_354_19	H	H	B	rym4_H	0.0235
Rym14_48/4_354_20	H	H	B	rym4_H	0.0215
Rym14_48/4_354_21	H	H	B	rym4_S	0.0265
Rym14_48/4_354_22	B	B	B	rym4_H	0.0215
Rym14_48/4_354_23	H	H	B	rym4_H	0.0245
Rym14_48/4_354_24	V	V	B	rym4_R	0.0225
Rym14_48/4_354_25	H	H	B	rym4_R	0.0335
Rym14_48/4_354_26	H	H	B	rym4_H	0.0285
Rym14_48/4_354_27	V	V	B	rym4_H	0.6735
Rym14_48/4_354_28	H	H	B	rym4_H	0.0205
Rym14_48/4_354_29	H	H	B	rym4_R	0.0205
Rym14_48/4_354_30	V	V	B	rym4_H	1.4765
Rym14_48/6_178_1	H	H	B	rym4_S	0.0315
Rym14_48/6_178_2	-	-	B	rym4_S	0.0235
Rym14_48/6_178_3	H	H	B	rym4_S	0.0305
Rym14_48/6_178_4	H	H	B	rym4_S	0.0225
Rym14_48/6_178_5	H	H	B	rym4_S	0.0215
Rym14_48/6_178_6	H	H	B	rym4_S	0.0355
Rym14_48/6_178_7	B	B	B	rym4_S	0.0215
Rym14_48/6_178_8	V	V	B	rym4_S	1.2095
Rym14_48/6_178_9	B	B	B	rym4_S	0.0255
Rym14_48/6_178_10	H	H	B	rym4_S	0.0215
Rym14_48/6_178_11	B	B	B	rym4_S	0.0165
Rym14_48/6_178_12	V	V	B	rym4_S	1.0925
Rym14_48/6_178_13	H	H	B	rym4_S	0.0275
Rym14_48/6_178_14	H	H	B	rym4_S	0.0265
Rym14_48/6_178_15	V	V	B	rym4_S	0.9055
Rym14_48/6_178_16	H	H	B	rym4_S	0.0295
Rym14_48/6_178_17	H	H	B	rym4_S	0.0315
Rym14_48/6_178_18	H	H	B	rym4_S	0.0245
Rym14_48/6_178_19	V	V	B	rym4_S	0.9625
Rym14_48/6_178_20	H	H	B	rym4_S	0.0265
Rym14_48/8_187_1	B	B	V	rym4_R	0.024
Rym14_48/8_187_2	B	B	V	rym4_S	0.02
Rym14_48/8_187_3	H	H	V	rym4_H	0.025
Rym14_48/8_187_4	H	H	V	rym4_S	0.019
Rym14_48/8_187_5	V	V	V	rym4_S	1.146
Rym14_48/8_187_6	H	H	V	rym4_S	0.022
Rym14_48/8_187_7	B	B	V	rym4_R	0.021
Rym14_48/8_187_8	H	H	V	rym4_S	0.026
Rym14_48/8_187_9	H	H	V	rym4_H	0.036
Rym14_48/8_187_10	V	V	V	rym4_H	0.433
Rym14_48/8_187_11	V	V	V	rym4_H	1.193
Rym14_48/8_187_12	V	V	V	rym4_S	1.469
Rym14_48/8_187_13	V	V	V	rym4_R	0.04
Rym14_48/8_187_14	H	H	V	rym4_R	0.026
Rym14_48/8_187_15	B	B	V	rym4_H	0.025
Rym14_48/8_187_16	H	H	V	rym4_R	0.022
Rym14_48/8_187_17	V	V	V	rym4_H	1.098
Rym14_48/8_187_18	V	V	V	rym4_H	1.221
Rym14_48/8_187_19	V	V	V	rym4_S	1.311
Rym14_48/8_187_20	H	H	V	rym4_R	0.033
Rym14_48/8_187_21	H	H	V	rym4_H	0.024
Rym14_48/8_187_22	B	B	V	rym4_H	0.025
Rym14_48/8_187_23	B	B	V	rym4_H	0.022
Rym14_48/8_187_24	H	H	V	rym4_H	0.026
Rym14_48/8_187_25	V	V	V	rym4_H	1.194
Rym14_48/8_187_26	H	H	V	rym4_H	0.031
Rym14_48/8_187_27	H	H	V	rym4_H	0.031
Rym14_48/8_187_28	V	V	V	rym4_S	1.039
Rym14_48/8_187_29	V	V	V	rym4_H	1.02
Rym14_48/8_187_30	B	B	V	rym4_H	0.034
Rym14_48/9_261_1	B	H	H	rym4_R	0.026
Rym14_48/9_261_2	B	H	V	rym4_S	0.029
Rym14_48/9_261_3	B	V	V	rym4_H	0.027
Rym14_48/9_261_4	B	H	H	rym4_S	0.027
Rym14_48/9_261_5	B	H	H	rym4_H	0.03
Rym14_48/9_261_6	B	H	H	rym4_S	0.026
Rym14_48/9_261_7	B	H	H	rym4_H	0.034
Rym14_48/9_261_8	B	B	B	rym4_R	0.032
Rym14_48/9_261_9	B	H	H	rym4_R	0.023
Rym14_48/9_261_10	B	H	H	rym4_R	0.019
Rym14_48/9_261_11	B	H	H	rym4_S	0.02
Rym14_48/9_261_12	B	B	B	rym4_H	0.023
Rym14_48/9_261_13	B	H	H	rym4_H	0.023
Rym14_48/9_261_14	B	V	V	rym4_H	0.019
Rym14_48/9_261_15	B	V	V	rym4_H	0.021
Rym14_48/9_261_16	B	H	H	rym4_R	0.02
Rym14_48/9_261_17	B	V	V	rym4_H	0.017
Rym14_48/9_261_18	B	H	H	rym4_H	0.023
Rym14_48/9_261_19	B	H	H	rym4_S	0.024
Rym14_48/9_261_20	B	B	B	rym4_S	0.0205
Rym14_48/9_261_21	B	V	V	rym4_S	0.0195
Rym14_48/9_261_22	B	H	H	rym4_H	0.0165
Rym14_48/9_261_23	B	H	H	rym4_R	0.0155
Rym14_48/9_261_24	B	H	H	rym4_R	0.0195
Rym14_48/9_261_25	B	H	H	rym4_H	0.0235
Rym14_48/9_261_26	B	B	B	rym4_S	0.0195
Rym14_48/9_261_27	B	V	V	rym4_H	0.0205
Rym14_48/9_261_28	B	H	H	rym4_H	0.0165
Rym14_48/9_261_29	B	V	V	rym4_H	0.0165
Rym14_48/9_261_30	B	B	B	rym4_S	0.0255
Rym14_49/1_73_01	V	V	B	rym4_S	1.0995
Rym14_49/1_73_02	V	V	-	rym4_S	1.1415
Rym14_49/1_73_03	V	V	B	rym4_S	1.0945
Rym14_49/1_73_04	V	V	H	rym4_S	1.1495
Rym14_49/1_73_05	V	V	B	rym4_S	1.3295
Rym14_49/1_73_06	V	V	H	rym4_S	1.3485
Rym14_49/1_73_07	V	V	H	rym4_S	1.1865
Rym14_49/1_73_10	V	V	-	rym4_S	1.5675
Rym14_49/1_73_11	V	V	V	rym4_S	1.1985
Rym14_49/1_73_12	V	V	H	rym4_S	1.3295
Rym14_49/1_73_13	V	V	H	rym4_S	0.2975
Rym14_49/1_73_14	V	V	B	rym4_S	1.1545
Rym14_49/1_73_16	V	V	V	rym4_S	1.0815
Rym14_49/1_73_18	V	V	-	rym4_S	1.1635
Rym14_49/1_73_19	V	V	B	rym4_S	1.3005
Rym14_49/1_73_20	V	V	V	rym4_S	1.353
Rym14_49/3_301_01	H	H	V	rym4_S	0.0395
Rym14_49/3_301_02	B	B	-	rym4_S	0.0345
Rym14_49/3_301_03	H	H	V	rym4_S	0.0405
Rym14_49/3_301_04	H	H	V	rym4_S	0.0375
Rym14_49/3_301_05	H	H	V	rym4_S	0.0395
Rym14_49/3_301_06	H	H	V	rym4_S	0.0345
Rym14_49/3_301_07	B	B	V	rym4_S	0.0285
Rym14_49/3_301_08	H	H	V	rym4_S	0.0485
Rym14_49/3_301_09	H	H	V	rym4_S	0.0295
Rym14_49/3_301_10	B	B	-	rym4_S	0.0315
Rym14_49/3_301_11	B	B	V	rym4_S	0.0455
Rym14_49/3_301_12	B	B	V	rym4_S	0.0535
Rym14_49/3_301_13	B	B	V	rym4_S	0.0365
Rym14_49/3_301_14	V	V	V	rym4_S	1.2935
Rym14_49/3_301_15	B	B	V	rym4_S	0.0475
Rym14_49/3_301_16	H	H	V	rym4_S	0.0465
Rym14_49/3_301_17	H	H	V	rym4_S	0.0705
Rym14_49/3_301_18	V	V	-	rym4_S	1.3365
Rym14_49/3_301_19	V	V	V	rym4_S	1.1245
Rym14_49/3_301_20	H	H	V	rym4_S	0.0445
Rym14_49/3_58_01	B	B	V	rym4_S	0.0395
Rym14_49/3_58_02	B	B	B	rym4_H	0.0535
Rym14_49/3_58_03	B	B	V	rym4_H	0.0355
Rym14_49/3_58_04	B	B	H	rym4_H	0.0295
Rym14_49/3_58_05	B	B	B	rym4_H	0.0335
Rym14_49/3_58_06	B	B	B	rym4_S	0.0485
Rym14_49/3_58_07	B	B	H	rym4_S	0.0405
Rym14_49/3_58_08	B	B	H	rym4_R	0.0545
Rym14_49/3_58_09	B	B	B	rym4_H	0.0495
Rym14_49/3_58_10	B	B	-	rym4_H	0.0505
Rym14_49/3_58_11	B	B	B	rym4_H	0.0495
Rym14_49/3_58_12	B	B	V	rym4_R	0.0625
Rym14_49/3_58_13	B	B	V	rym4_S	0.0455
Rym14_49/3_58_14	B	B	V	rym4_R	0.0415
Rym14_49/3_58_15	B	B	B	rym4_S	0.0405
Rym14_49/3_58_16	B	B	H	-	0.0365
Rym14_49/3_58_17	B	B	B	rym4_R	0.0385
Rym14_49/3_58_18	B	B	-	rym4_S	0.0415
Rym14_49/3_58_19	B	B	V	rym4_S	0.0395
Rym14_49/3_58_20	B	B	B	rym4_H	0.0475
Rym14_49/3_58_21	B	B	V	rym4_S	0.0395
Rym14_49/3_58_22	B	B	H	rym4_H	0.0395
Rym14_49/3_58_23	B	B	H	rym4_S	0.0435
Rym14_49/3_58_24	B	B	V	rym4_S	0.0385
Rym14_49/3_58_25	B	B	B	rym4_R	0.0575
Rym14_49/3_58_26	B	B	-	rym4_H	0.0415
Rym14_49/3_58_27	B	B	V	rym4_R	0.0465
Rym14_49/3_58_28	B	B	V	rym4_R	0.0445
Rym14_49/3_58_29	B	B	H	rym4_H	0.0425
Rym14_49/3_58_30	B	B	H	rym4_H	0.0495
Rym14_49/3_58_31	B	B	H	rym4_S	0.0645
Rym14_49/8_179_01	H	H	B	rym4_S	0.041
Rym14_49/8_179_02	H	H	-	rym4_R	0.027
Rym14_49/8_179_03	B	B	B	rym4_H	0.035
Rym14_49/8_179_04	B	B	B	rym4_H	0.027
Rym14_49/8_179_05	H	H	B	rym4_H	0.025
Rym14_49/8_179_06	V	V	B	rym4_R	0.025
Rym14_49/8_179_07	H	H	B	rym4_S	0.03
Rym14_49/8_179_08	V	V	B	rym4_R	0.023
Rym14_49/8_179_09	H	H	B	rym4_R	0.03
Rym14_49/8_179_10	V	V	-	rym4_H	1.534
Rym14_49/8_179_11	H	H	B	rym4_H	0.028
Rym14_49/8_179_12	V	V	B	rym4_H	1.617
Rym14_49/8_179_13	B	B	B	rym4_H	0.035
Rym14_49/8_179_14	H	H	B	rym4_H	0.034
Rym14_49/8_179_15	H	H	B	rym4_H	0.028
Rym14_49/8_179_16	B	B	B	rym4_H	0.034
Rym14_49/8_179_17	H	H	B	rym4_S	0.047
Rym14_49/8_179_18	B	B	-	rym4_H	0.037
Rym14_49/8_179_19	V	V	B	rym4_H	1.305
Rym14_49/8_179_20	H	H	B	rym4_H	0.025
Rym14_49/8_179_21	H	H	B	rym4_R	0.038
Rym14_49/8_179_22	H	H	B	rym4_H	0.028
Rym14_49/8_179_23	H	H	B	rym4_S	0.033
Rym14_49/8_179_24	V	V	B	rym4_R	0.033
Rym14_49/8_179_25	V	V	B	rym4_S	1.399
Rym14_49/8_179_26	V	V	-	rym4_R	0.037
Rym14_49/8_179_27	V	V	B	rym4_H	1.195
Rym14_49/8_179_28	B	B	B	rym4_S	0.032
Rym14_49/8_179_29	H	H	B	rym4_H	0.038
Rym14_49/8_179_30	V	V	B	rym4_R	0.037
Rym14_49/9_372_01	V	V	H	rym4_S	1.247
Rym14_49/9_372_02	V	V	V	rym4_S	1.196
Rym14_49/9_372_03	V	V	H	rym4_S	1.101
Rym14_49/9_372_04	V	V	V	rym4_S	0.96
Rym14_49/9_372_05	V	V	B	rym4_S	1.215
Rym14_49/9_372_06	V	V	-	rym4_S	1.178
Rym14_49/9_372_07	V	V	V	rym4_S	1.115
Rym14_49/9_372_08	V	V	H	rym4_S	1.166
Rym14_49/9_372_09	V	V	H	rym4_S	1.084
Rym14_49/9_372_10	V	V	V	rym4_S	1.239
Rym14_49/9_372_11	V	V	H	rym4_S	1.22
Rym14_49/9_372_12	V	V	B	rym4_S	1.06
Rym14_49/9_372_13	V	V	B	rym4_S	1.187
Rym14_49/9_372_14	V	V	-	rym4_S	1.273
Rym14_49/9_372_15	V	V	H	rym4_S	1.296
Rym14_49/9_372_16	V	V	H	rym4_S	0.938
Rym14_49/9_372_17	V	V	H	rym4_S	1.471
Rym14_49/9_372_18	V	V	B	rym4_S	0.022
Rym14_49/9_372_19	V	V	H	rym4_S	0.024
Rym14_49/9_372_20	V	V	H	rym4_S	0.878
Rym14_48/1_328_1	V	V	V	rym4_S	1.1455
Rym14_48/1_328_2	H	H	V	rym4_S	0.0315
Rym14_48/1_328_3	B	B	V	rym4_S	0.0315
Rym14_48/1_328_4	H	H	V	rym4_S	0.0475
Rym14_48/1_328_5	H	H	V	rym4_S	0.0215
Rym14_48/1_328_6	H	H	V	rym4_S	0.0215
Rym14_48/1_328_7	V	V	V	rym4_S	0.9255
Rym14_48/1_328_8	H	H	V	rym4_S	0.0265
Rym14_48/1_328_9	B	B	V	rym4_S	0.0435
Rym14_48/1_328_11	B	B	V	rym4_S	0.0275
Rym14_48/1_328_12	B	B	V	rym4_S	0.0315
Rym14_48/1_328_13	H	H	V	rym4_S	0.0305
Rym14_48/1_328_14	H	H	V	rym4_S	0.0285
Rym14_48/1_328_15	H	H	V	rym4_S	0.0385
Rym14_48/1_328_16	H	H	V	rym4_S	0.0335
Rym14_48/1_328_17	H	H	V	rym4_S	0.0295
Rym14_48/1_328_18	B	B	V	rym4_S	0.0255
Rym14_48/1_328_19	H	H	V	rym4_S	0.0315
Rym14_48/1_328_20	H	H	V	rym4_S	0.0245
Rym14_48/8_389_1	B	B	H	rym4_H	0.0385
Rym14_48/8_389_2	B	B	H	rym4_S	0.0425
Rym14_48/8_389_3	B	B	V	rym4_H	0.0315
Rym14_48/8_389_4	B	B	H	rym4_R	0.0425
Rym14_48/8_389_5	B	B	H	rym4_R	0.0305
Rym14_48/8_389_6	B	B	H	rym4_S	0.0315
Rym14_48/8_389_7	B	B	H	rym4_R	0.0335
Rym14_48/8_389_8	B	B	B	rym4_H	0.0285
Rym14_48/8_389_9	B	B	H	rym4_H	0.0305
Rym14_48/8_389_10	B	B	H	rym4_R	0.0355
Rym14_48/8_389_11	B	B	V	rym4_R	0.0255
Rym14_48/8_389_12	B	B	H	rym4_H	0.0205
Rym14_48/8_389_13	B	B	V	rym4_R	0.0305
Rym14_48/8_389_14	B	B	V	rym4_R	0.0255
Rym14_48/8_389_15	B	B	B	rym4_H	0.0275
Rym14_48/8_389_16	B	B	B	rym4_S	0.0305
Rym14_48/8_389_17	B	B	H	rym4_R	0.0195
Rym14_48/8_389_18	B	B	H	rym4_S	0.0245
Rym14_48/8_389_19	B	B	H	rym4_H	0.0345
Rym14_48/8_389_20	B	B	H	rym4_H	0.028
Rym14_48/8_389_21	B	B	H	rym4_H	0.02
Rym14_48/8_389_22	B	B	B	rym4_H	0.02
Rym14_48/8_389_23	H	B	B	rym4_S	0.022
Rym14_48/8_389_24	B	B	H	rym4_H	0.029
Rym14_48/8_389_25	B	B	V	rym4_S	0.025
Rym14_48/8_389_26	B	B	H	rym4_H	0.037
Rym14_48/8_389_27	B	B	V	rym4_R	0.03
Rym14_48/8_389_28	B	B	V	rym4_S	0.026
Rym14_48/8_389_29	B	B	B	rym4_H	0.025
Rym14_48/8_389_30	B	B	H	rym4_R	0.018
Rym14_49/10_125_1	H	H	B	rym4_H	0.0195
Rym14_49/10_125_2	H	H	B	rym4_H	0.0195
Rym14_49/10_125_3	H	H	B	rym4_S	0.0335
Rym14_49/10_125_4	H	H	B	rym4_H	0.0355
Rym14_49/10_125_5	B	B	B	rym4_H	0.0325
Rym14_49/10_125_6	B	B	B	rym4_R	0.0355
Rym14_49/10_125_7	B	B	B	rym4_R	0.0365
Rym14_49/10_125_8	B	B	B	rym4_H	0.0415
Rym14_49/10_125_9	H	H	B	rym4_H	0.0265
Rym14_49/10_125_10	H	H	B	rym4_S	0.0295
Rym14_49/10_125_11	H	H	B	rym4_R	0.0245
Rym14_49/10_125_12	B	B	B	rym4_R	0.0185
Rym14_49/10_125_13	V	V	B	rym4_R	0.0205
Rym14_49/10_125_14	H	H	B	rym4_S	0.0365
Rym14_49/10_125_15	V	V	B	rym4_R	0.0215
Rym14_49/10_125_16	V	V	B	rym4_R	0.0295
Rym14_49/10_125_17	B	B	B	rym4_R	0.0285
Rym14_49/10_125_18	H	H	B	rym4_H	0.0265
Rym14_49/10_125_19	H	H	B	rym4_H	0.0375
Rym14_49/10_125_20	H	H	B	rym4_R	0.0345
Rym14_49/10_125_21	H	H	B	rym4_H	0.0315
Rym14_49/10_125_22	H	H	B	rym4_S	0.0275
Rym14_49/10_125_23	B	B	B	rym4_S	0.0335
Rym14_49/10_125_24	V	V	B	rym4_S	0.8965
Rym14_49/10_125_26	B	B	B	rym4_S	0.0325
Rym14_49/10_125_27	V	V	B	rym4_S	0.9155
Rym14_49/10_125_28	H	H	B	rym4_H	0.0345
Rym14_49/10_125_29	B	B	B	rym4_S	0.0385
Rym14_49/2_527_1	V	V	B	rym4_S	0.098
Rym14_49/2_527_2	H	H	B	rym4_S	0.036
Rym14_49/2_527_3	B	B	B	rym4_S	0.036
Rym14_49/2_527_4	H	H	B	rym4_S	0.025
Rym14_49/2_527_5	H	H	B	rym4_S	0.031
Rym14_49/2_527_6	B	B	B	rym4_S	0.033
Rym14_49/2_527_7	H	H	B	rym4_S	0.036
Rym14_49/2_527_8	H	H	B	rym4_S	0.027
Rym14_49/2_527_9	B	B	B	rym4_S	0.027
Rym14_49/2_527_13	H	H	B	rym4_S	0.028
Rym14_49/2_527_14	H	H	B	rym4_S	0.025
Rym14_49/2_527_15	H	H	B	rym4_S	0.031
Rym14_49/2_527_16	H	H	B	rym4_S	0.037
Rym14_49/2_527_18	H	H	B	rym4_S	0.03
Rym14_49/2_527_19	H	H	B	rym4_S	0.027
Rym14_49/6_174_1	B	B	B	rym4_S	0.027
Rym14_49/6_174_2	H	H	B	rym4_S	0.027
Rym14_49/6_174_3	H	H	B	rym4_S	0.025
Rym14_49/6_174_4	B	B	B	rym4_S	0.03
Rym14_49/6_174_5	V	V	B	rym4_S	0.922
Rym14_49/6_174_6	B	B	B	rym4_S	0.035
Rym14_49/6_174_7	V	V	B	rym4_S	0.963
Rym14_49/6_174_8	V	V	B	rym4_S	0.85
Rym14_49/6_174_9	H	H	B	rym4_S	0.028
Rym14_49/6_174_10	H	H	B	rym4_S	0.031
Rym14_49/6_174_11	V	V	B	rym4_S	0.781
Rym14_49/6_174_12	H	H	-	rym4_S	0.028
Rym14_49/6_174_13	H	H	B	rym4_S	0.032
Rym14_49/6_174_14	H	H	B	rym4_S	0.026
Rym14_49/6_174_15	H	H	B	rym4_S	0.036
Rym14_49/6_174_16	V	V	B	rym4_S	0.028
Rym14_49/6_174_17	H	H	B	rym4_S	0.03
Rym14_49/6_174_18	H	H	B	rym4_S	0.034
Rym14_49/6_174_19	H	H	B	rym4_S	0.028
Rym14_49/6_174_20	H	H	B	rym4_S	0.023
Rym14_49/7_69_1	B	B	V	rym4_S	0.024
Rym14_49/7_69_3	V	V	V	rym4_S	0.023
Rym14_49/7_69_4	V	V	V	rym4_S	0.936
Rym14_49/7_69_5	H	H	V	rym4_S	0.025
Rym14_49/7_69_6	H	H	V	rym4_S	0.022
Rym14_49/7_69_7	V	V	V	rym4_S	0.983
Rym14_49/7_69_8	H	H	V	rym4_S	0.021
Rym14_49/7_69_9	H	H	V	rym4_S	0.023
Rym14_49/7_69_10	V	V	V	rym4_S	0.3195
Rym14_49/7_69_11	H	H	V	rym4_S	0.0165
Rym14_49/7_69_12	H	H	V	rym4_S	0.0165
Rym14_49/7_69_13	V	V	V	rym4_S	0.0205
Rym14_49/7_69_14	B	B	V	rym4_S	0.0225
Rym14_49/7_69_15	V	V	V	rym4_S	0.9525
Rym14_49/7_69_16	H	H	V	rym4_S	0.0255
Rym14_49/7_69_17	H	H	V	rym4_S	0.0145
Rym14_49/7_69_18	B	B	V	rym4_S	0.0235
Rym14_49/7_69_20	H	H	V	rym4_S	0.0195
Rym14_49/7_149_1	H	H	B	rym4_H	0.0325
Rym14_49/7_149_2	H	H	B	rym4_H	0.0235
Rym14_49/7_149_3	H	H	B	rym4_H	0.0275
Rym14_49/7_149_4	H	H	B	rym4_H	0.0375
Rym14_49/7_149_5	B	B	B	rym4_S	0.0255
Rym14_49/7_149_6	H	H	B	rym4_H	0.0195
Rym14_49/7_149_7	B	B	B	rym4_R	0.0205
Rym14_49/7_149_8	H	H	B	rym4_H	0.0185
Rym14_49/7_149_9	H	H	B	rym4_H	0.0265
Rym14_49/7_149_10	H	H	B	rym4_H	0.0295
Rym14_49/7_149_11	H	H	B	rym4_S	0.0225
Rym14_49/7_149_12	B	B	B	rym4_R	0.0185
Rym14_49/7_149_13	H	H	B	rym4_H	0.0205
Rym14_49/7_149_14	H	H	B	rym4_R	0.0175
Rym14_49/7_149_15	H	H	B	rym4_H	0.0225
Rym14_49/7_149_16	B	B	B	rym4_H	0.0245
Rym14_49/7_149_17	H	H	B	rym4_H	0.0405
Rym14_49/7_149_18	H	H	B	rym4_R	0.0355
Rym14_49/7_149_19	B	B	B	rym4_S	0.0255
Rym14_49/7_149_20	H	H	B	rym4_R	0.0265
Rym14_49/7_149_21	B	B	B	rym4_H	0.0275
Rym14_49/7_149_22	V	V	B	rym4_H	0.9145
Rym14_49/7_149_23	B	B	B	rym4_H	0.0325
Rym14_49/7_149_24	H	H	B	rym4_H	0.0305
Rym14_49/7_149_25	H	H	B	rym4_H	0.0285
Rym14_49/7_149_26	H	H	B	rym4_R	0.0435
Rym14_49/7_149_27	H	H	B	rym4_S	0.0275
Rym14_49/7_149_28	H	H	B	rym4_H	0.0295
Rym14_49/7_149_29	B	B	B	rym4_S	0.0545
